# Supplementary material for: Low-Molecular-Weight Organogelators Based on N-dodecanoyl-L-amino Acids—Energy Frameworks and Supramolecular Synthons
Source: Materials (Basel). 2023 Jan 11;16(2):702. doi: 10.3390/ma16020702 (PMC9867098; doi:10.3390/ma16020702)
Supplement: Supplementary file 1 [file materials-16-00702-s001.zip]

Archive with 1 entries (1 files):
- materials-2132875-supplementary.pdf
